# Supplementary material for: Analysis of the Mechanisms Underlying the Specificity of the Variation Potential Induced by Different Stimuli
Source: Plants (Basel). 2024 Oct 16;13(20):2896. doi: 10.3390/plants13202896 (PMC11511009; doi:10.3390/plants13202896)
Supplement: Supplementary file 1 [file plants-13-02896-s001.zip]

Archive with 1 entries (1 files):
- plants-3242101-Figure S1.pdf
